# Supplementary material for: Phylogenetic and Spatiotemporal Analyses of Porcine Epidemic Diarrhea Virus in Guangxi, China during 2017–2022
Source: Animals (Basel). 2023 Mar 31;13(7):1215. doi: 10.3390/ani13071215 (PMC10093014; doi:10.3390/ani13071215)
Supplement: Supplementary file 1 [file animals-13-01215-s001.zip]

Archive with 1 entries (1 files):
- animals-2287253-supplementary.pdf
